# Supplementary material for: Agreement between Ventilatory Thresholds and Bilaterally Measured Vastus Lateralis Muscle Oxygen Saturation Breakpoints in Trained Cyclists: Effects of Age and Performance
Source: Sports (Basel). 2024 Jan 28;12(2):40. doi: 10.3390/sports12020040 (PMC10892087; doi:10.3390/sports12020040)
Supplement: Supplementary file 1 [file sports-12-00040-s001.zip]

Archive with 1 entries (1 files):
- sports-2834386-supplementary.csv
