# Supplementary material for: Agreement between Ventilatory Thresholds and Bilaterally Measured Vastus Lateralis Muscle Oxygen Saturation Breakpoints in Trained Cyclists: Effects of Age and Performance
Source: Sports (Basel). 2024 Jan 28;12(2):40. doi: 10.3390/sports12020040 (PMC10892087; doi:10.3390/sports12020040)
Supplement: Supplementary file 1 [file sports-12-00040-s001.zip › sports-2834386-supplementary.csv]

SubjCode	Age_Gr	Age	Hight	Mass	Skinfold	BMI	TrYears	LastSeasonKm	Time_VT1	Time_VT2	Time_End	HR_VT1	HR_VT2	HR_Max	P_VT1	P_VT2	PP	Pkg_VT1	Pkg_VT2	PPkg	VO2_VT1	VO2_VT2	VO2max	VO2kg_VT1	VO2kg_VT2	VO2max_kg	VEmax	HR_rec1min	P5s_max	P5s_max_kg	P30s_max	P30s_max_kg	FatiqIndx30s	Phenotype		SlopeType_ND	SlopeType_DO	Time_BP1_ND	Time_BP1_DO	Time_BP2_ND	Time_BP2_DO	P_BP1_ND	P_BP1_DO	P_BP1_Avr	P_BP1_Min	P_BP1_Max	P_BP2_ND	P_BP2_DO	P_BP2_Avr
6961	1	18	1.936	70.7	2	18.9	5	18200	904	1547	1982	149	184	197	220.7	327.8	400.3	3.12	4.64	5.66	3209	4477	5417	45.4	63.3	76.6	202.5	29	1114	15.8	887	12.5	16.8	3.4		1	1	992	1021	1454	1696	235.4	240.2	237.8	235.4	240.2	312.4	352.6	332.5
7075	1	16	1.823	70.4	3	21.2	4	15400	668	1076	1568	150	173	195	181.3	249.3	331.3	2.58	3.54	4.71	2746	3689	4496	39	52.4	63.9	173.6	33	1103	15.7	855	12.1	18.2	4.42		3	3	477	483	1186	1054	149.5	150.5	150	149.5	150.5	267.7	245.6	256.6
6620	1	19	1.833	72.55	3.5	21.6	6	19700	953	1423	1910	173	187	201	228.8	307.2	388.3	3.15	4.23	5.35	3358	4065	4789	46.3	56	66	198.9	33	1306	18	920	12.7	23.4	4.25		3	3	1259	913	1598	1653	279.8	222.1	251	222.1	279.8	336.4	345.6	341
8149	1	20	1.895	82.4	5	22.9	6	10200	1140	1520	1990	146	165	179	260	323.3	401.7	3.16	3.92	4.87	3808	4554	5284	46.2	55.3	64.1	184.3	47	1306	15.8	943	11.4	23.7	4.04		3	3	879	889	1688	1442	216.5	218.2	217.3	216.5	218.2	351.3	310.4	330.8
7318	1	20	1.789	75	4.5	23.4	7	22600	800	1380	1810	129	160	178	203.3	300	371.7	2.71	4	4.96	3004	4189	4967	40.1	55.9	66.2	148.9	45	1325	17.7	955	12.7	25.2	4.42		3	3	649	869	1127	1361	178.2	214.8	196.5	178.2	214.8	257.9	296.8	277.3
7993	1	20	1.876	81.4	4	23.1	7	25300	1420	1990	2380	152	169	183	306.7	401.7	466.7	3.77	4.93	5.73	3970	5039	5680	48.8	61.9	69.8	232.4	39	1234	15.2	978	12	18.7	3.07		4	3	1218	1262	2043	1727	272.9	280.3	276.6	272.9	280.3	410.5	357.8	384.1
8069	1	18	1.759	72.05	4.25	23.3	6	17700	864	1303	1650	158	180	191	214	287.2	345	2.97	3.99	4.79	3283	3952	4397	45.6	54.9	61	173.3	37	1404	19.5	997	13.8	35.5	4.89		3	3	1094	1049	1484	1480	252.4	244.8	248.6	244.8	252.4	317.4	316.7	317
8468	1	16	1.868	66.85	6	19.2	4	15100	930	1470	1870	143	171	191	225	315	381.7	3.37	4.71	5.71	3127	3982	4668	46.8	59.6	69.8	187	36	1227	18.4	877	13.1	22.9	3.9		3	3	907	719	1453	1287	221.2	189.8	205.5	189.8	221.2	312.1	284.6	298.3
8344	1	17	1.915	81.35	5.25	22.2	4	13800	1056	1655	2222	141	174	193	246	345.8	440.3	3.02	4.25	5.41	3295	4785	5509	40.5	58.8	67.7	233	48	1227	15.1	897	11	19.3	3.55		1	3	1158	1032	1515	1651	263	241.9	252.5	241.9	263	322.4	345.1	333.8
8228	1	16	1.812	54	1.75	16.4	4	13200	570	1060	1450	180	199	208	165	246.7	311.7	3.06	4.57	5.77	2307	3073	3608	42.7	56.9	66.8	134.8	38	970	18	695	12.9	17.6	3.93		3	3	697	499	1139	1143	186.2	153.2	169.7	153.2	186.2	259.9	260.5	260.2
8092	1	22	1.803	70.9	3.5	21.8	8	19100	1032	1375	1861	170	188	203	242	299.2	380.2	3.41	4.22	5.36	3185	4176	4709	44.9	58.9	66.4	181.9	34	1400	19.7	857	12.1	35.2	4.68		3	3	769	1109	1267	1449	198.2	254.8	226.5	198.2	254.8	281.2	311.5	296.4
8955	1	17	1.843	78.15	3.5	23	4	17200	1280	1800	2200	158	176	182	283.3	370	436.7	3.63	4.73	5.59	3836	4801	5532	49.1	61.4	70.8	210.7	35	1375	17.6	1156	14.8	25.3	3.72		3	3	1219	1230	1773	1834	273.2	275	274.1	273.2	275	365.5	375.6	370.6
8135	1	18	1.777	74.95	3.75	23.7	5	18400	1050	1780	2170	154	189	203	245	366.7	431.7	3.27	4.89	5.76	3265	4767	5402	43.6	63.6	72.1	177.4	41	1400	18.7	960	12.8	27.1	3.82		3	1		919	1810	1815		223.2	223.2	223.2	223.2	371.6	372.5	372.1
7774	1	19	1.843	79.25	4	23.3	6	18500	1220	1760	2070	178	195	207	273.3	363.3	415	3.45	4.58	5.24	3803	4981	5513	48	62.9	69.6	206	57	1403	17.7	1141	14.4	21.2	3.86		3	3	1449	1019	1754	1552	311.5	239.8	275.7	239.8	311.5	362.3	328.6	345.5
9315	1	17	1.904	74.55	7	20.6	4	14500	877	1340	1747	147	176	188	216	293.3	361.2	2.9	3.93	4.84	2918	4070	4673	39.1	54.6	62.7	195.8	32	1228	16.5	906	12.2	21.7	4.19		3	3	1069	900	1359	1399	248.2	220	234.1	220	248.2	296.5	303.2	299.8
8824	1	18	1.897	72.8	2.25	20.2	5	15600	1160	1490	1810	179	196	210	263.3	318.3	371.7	3.62	4.37	5.11	3093	4614	4767	42.5	63.4	65.5	190.9	47	995	13.7	770	10.6	13	3.13		3	3	1044	1089	1412	1449	244	251.5	247.8	244	251.5	305.4	311.5	308.5
8172	1	17	1.793	63.55	4	19.8	4	13400	780	1480	1649	166	199	207	200	316.7	344.8	3.15	4.98	5.43	2943	4407	4633	46.3	69.3	72.9	171.5	56	1003	15.8	734	11.5	19.2	3.17		3	3	961	1066	1290	1376	230.1	247.7	238.9	230.1	247.7	285	299.3	292.2
8779	1	19	1.885	76.65	3.25	21.6	6	19200	1113	1673	2140	154	177	190	255.5	348.8	426.7	3.33	4.55	5.57	3529	4516	5052	46	58.9	65.9	226.6	28	1236	16.1	903	11.8	21.1	3.54		3	3	862	1115	1503	1859	213.6	255.9	234.8	213.6	255.9	320.5	379.8	350.2
7747	2	42	1.759	85.75	9	27.7	18	14200	790	1350	1640	131	159	168	201.7	295	343.3	2.35	3.44	4	3100	3916	4202	36.2	45.7	49	147.4	37	861	10	782	9.1	10	2.92		3	4	765	701	1224	1239	197.5	186.8	192.1	186.8	197.5	273.9	276.5	275.2
7589	2	46	1.777	78.85	8.5	25	12	6500	520	980	1450	109	140	169	156.7	233.3	311.7	1.99	2.96	3.95	2401	3484	4522	30.5	44.2	57.3	150.9	49	932	11.8	711	9	14.9	3.99		3	3	529	359	1149	1082	158.2	129.8	144	129.8	158.2	261.5	250.4	255.9
8192	2	46	1.841	83.3	7.5	24.6	14	9400	650	1320	1630	125	159	170	178.3	290	341.7	2.14	3.48	4.1	2642	4099	4526	31.7	49.2	54.3	163.6	22	1180	14.2	910	10.9	21	4.07		3	3	528	689	1353	1189	158.1	184.8	171.4	158.1	184.8	295.4	268.2	281.8
7467	2	53	1.814	75.2	6	22.9	21	6200	620	940	1280	124	142	160	173.3	226.7	283.3	2.3	3.01	3.77	2730	3469	4254	36.3	46.1	56.6	186.7	45	731	9.7	563	7.5	10.9	3.23		3	3	670	499	1091	794	181.7	153.2	167.4	153.2	181.7	251.9	202.3	227.1
8643	2	44	1.77	72.4	4.5	23.1	20	7500	800	1300	1810	136	163	187	203.3	286.7	371.7	2.81	3.96	5.13	3002	4020	5041	41.5	55.5	69.6	161.9	36	1038	14.3	786	10.8	17.9	3.62		3	3	869	649	1361	1127	214.8	178.2	196.5	178.2	214.8	296.8	257.9	277.3
7417	2	43	1.798	81.2	5	25.1	28	10900	1050	1560	2020	115	147	164	245	330	406.7	3.02	4.06	5.01	3575	4822	5840	44	59.4	71.9	226.7	37	891	11	816	10.1	7.6	2.7		3	3	828	719	1554	1521	208.1	189.8	198.9	189.8	208.1	329	323.5	326.2
8194	2	40	1.802	71.4	4.5	22	16	14300	980	1330	1720	137	155	170	233.3	291.7	356.7	3.27	4.08	5	3140	3852	4398	44	53.9	61.6	171.3	34	1131	15.8	766	10.7	22	3.88		4	1	928	999	1539	1418	224.6	236.5	230.5	224.6	236.5	326.5	306.3	316.4
8235	2	49	1.841	91.2	8.5	26.9	11	9900	840	1410	1780	116	144	172	210	305	366.7	2.3	3.34	4.02	3328	4938	5535	36.5	54.1	60.7	196.1	26	1136	12.5	942	10.3	16.4	3.73		3	3	839	909	1452	1211	209.8	221.5	215.7	209.8	221.5	312	271.9	291.9
8419	2	38	1.845	79.6	7	23.4	18	13400	880	1310	1690	137	161	171	216.7	288.3	351.7	2.72	3.62	4.42	3320	4255	4822	41.7	53.5	60.6	184.4	57	1059	13.3	750	9.4	18.3	3.67		3	2	900	1009	1339	1263	219.9	238.2	229.1	219.9	238.2	293.1	280.4	286.8
8420	2	46	1.96	91.65	4	23.9	28	14900	1030	1520	2080	129	159	184	241.7	323.3	416.7	2.64	3.53	4.55	3367	4560	5568	36.7	49.8	60.8	202.6	56	1055	11.5	837	9.1	12.8	3.26		3	3	899	924	1564	1378	219.8	224	221.9	219.8	224	330.7	299.6	315.2
7792	2	44	1.849	85.25	6.5	24.9	22	10800	870	1400	1760	128	152	165	215	303.3	363.3	2.52	3.56	4.26	3236	4525	4940	38	53.1	57.9	164	21	1046	12.3	920	10.8	14.2	3.45		3	4	659	690	1128	1409	179.8	185	182.4	179.8	185	258	304.8	281.4
9368	2	37	1.839	79.6	7.5	23.5	11	10400	1040	1560	1890	144	173	184	243.3	330	385	3.06	4.15	4.84	3410	4590	5214	42.8	57.7	65.5	200.2	27	1083	13.6	827	10.4	18.2	3.28		3	3	684	845	1527	1522	184	210.9	197.4	184	210.9	324.5	323.6	324
9133	2	33	1.876	92.1	9	26.2	14	10700	950	1660	2020	159	181	194	228.3	346.7	406.7	2.48	3.76	4.42	3649	4752	5066	39.6	51.6	55	193.7	21	1413	15.3	1026	11.1	26.8	4.08		2	3	949	702	1789	1561	228.2	187.1	207.6	187.1	228.2	368.1	330.3	349.2
7938	2	45	1.849	77.95	5	22.8	27	9000	860	1470	1840	133	158	175	213.3	315	376.7	2.74	4.04	4.83	3324	4622	5558	42.6	59.3	71.3	210.3	21	850	10.9	717	9.2	10.3	2.7		3	3	735	554	1168	1341	192.4	162.3	177.4	162.3	192.4	264.7	293.4	279.1
9682	2	51	1.76	76.5	7.5	24.7	11	6000	670	1020	1370	129	152	169	181.7	240	298.3	2.37	3.14	3.9	2574	3439	4378	33.6	45	57.2	167.3	38	766	10	616	8	10.4	3.19		3	3	529	529	1138	1023	158.2	158.2	158.2	158.2	158.2	259.7	240.5	250.1
[truncated: 44 more columns]
